# Supplementary material for: Real-World Outcomes in Patients with Metastatic Colorectal Cancer in Spain: The RWD-ACROSS Study
Source: Cancers (Basel). 2023 Sep 17;15(18):4603. doi: 10.3390/cancers15184603 (PMC10526223; doi:10.3390/cancers15184603)
Supplement: Supplementary file 1 [file cancers-15-04603-s001.zip]

Archive with 1 entries (1 files):
- cancers-2492494-supplementary.pdf
